# Supplementary material for: Listeria monocytogenes in ready to eat meat products from Zambia: phenotypical and genomic characterization of isolates
Source: Front Microbiol. 2023 Aug 30;14:1228726. doi: 10.3389/fmicb.2023.1228726 (PMC10498467; doi:10.3389/fmicb.2023.1228726)
Supplement: Supplementary file 1 [file Data_Sheet_1.zip]

Archive with 5 entries (5 files):
- Supplementary Table 1.XLSX
- Supplementary Table 2.XLSX
- Supplementary Table 3.XLSX
- Supplementary Table 4.XLSX
- Supplementary tables captions.DOC
